# Supplementary material for: The influence of equine body weight gain on inflammatory cytokine expressions of adipose tissue in response to endotoxin challenge
Source: Acta Vet Scand. 2020 Apr 22;62:17. doi: 10.1186/s13028-020-00515-5 (PMC7178607; doi:10.1186/s13028-020-00515-5)
Supplement: Supplementary file 5 — Additional file 5. Original data of BW, BCS, CNS, SAA, Glucose and Insulin. [file 13028_2020_515_MOESM5_ESM.xlsx]

## Sheet: Body weight (BW)
Body weight [kg]
Breed	ID	t0	2016-01-05	2016-01-12	2016-01-19	2016-01-25	2016-02-01	2016-02-08	2016-02-15	2016-02-23	2016-02-29	2016-03-08	2016-03-14	2016-03-21	2016-03-29	2016-04-04	2016-04-11	2016-04-18	2016-04-25	2016-05-02	2016-05-09	2016-05-17	2016-05-23	2016-05-30	2016-06-06	2016-06-13	2016-06-20	2016-06-27	2016-07-04	2016-07-11	2016-07-18	2016-07-25	2016-08-01	2016-08-08	2016-08-15	2016-08-22	2016-08-29	2016-09-06	2016-09-13	2016-09-19	2016-09-27	2016-10-04	2016-10-10	2016-10-17	2016-10-25	t1	2017-01-03	2017-01-09	2017-01-16
Pony	1	186	182	182	186	186	184.5	185	184	185	185	187	189	187	191	189	193	194	195	197	199	200	200	203	202	205	205	206	205	207	209	209	209	215	213	214	212	214	215	217	218	218	219	219	220	220	216	220	220
Pony	3	96	103	100	101.5	103	104	105	105	107	105	107	108	109	106	107	109	111	113	115	115	116	117	120	120	122	122	123	120	123	125	125	125	130	128	128	129	131	131	132	132	134	135	135	138	134	134	139	139
Pony	5	98.5	98	97.5	100	98	99.5	101	101	102	99	98	101	101	103	101	102	103	104	104	105	107	107	109	109	110	110	110	111	110	112	113	114	116	116	115	113	118	117	119	120	120	121	120	120	121	119	120	121
Pony	7*	145	146	144	147.5	149.5	150	150	148	152	148	148	152	149	149	148	154	148	150	155	156	159	160	162	161	164	165	166	165	166	166	170	170	175	174	175	175	174	175	177	177	180	180	183	182	183	180	184	184
Pony	11	108	100	96.5	99.5	97	100	99	101	99	98	100	100	100	99	95	97	96	96	98	98	100	101	105	103	104	105	106	107	106	109	110	111	114	112	115	115	117	116	117	117	117	117	119	121	121	115	116	116
Pony	13	95	94	93	94.5	96.5	96	98	100	100	98	101	103	103	104	103	105	107	107	112	107	108	113	116	116	117	118	117	121	118	122	124	125	129	128	129	129	126	130	131	133	134	134	134	135	134	132	134	134
Pony	15	120	118	115.5	114	113	114	114	114	111	113	111	113	115	114	114	114	115	116	116	116	116	116	119	117	117	117	117	116	118	117	119	119	122	122	122	122	123	125	125	124	126	125	125	124	126	122	125	125
Pony	17	119	121	117.5	119	117.5	117.5	118	121	122	121	122	123	120	122	119	122	122	127	127	127	129	130	132	130	132	133	133	132	131	134	136	137	139	141	142	142	141	142	144	144	146	146	146	146	146	142	145	144
Pony	19	95	97		92	92	97.5	97	99	100	99	102	104	105	105	105	106	107	109	112	113	113	113	116	116	116	118	118	118	117	120	122	121	126	124	124	126	126	125	128	127	129	127	129	129	134	128	130	128
Pony	21	121	121	117.5	117	112.5	116	116	119	120	117	118	120	120	119	114	118	122	121	124	118	122	123	125	123	126	128	127	127	125	130	131	129	130	131	133	130	131	130	132	136	136	137	137	138	131	130	131	131
Horse	4*	530	564	560	568	564	560	560	564	566	560	566	572	566	570	558	570	570	578	584	584	586	588	592	596	598	600	596	616	608	624	614	612	622	632	638	634	638	634	620	658	642	648	642	644	644	638	636	636
Horse	6#	596	614	612	606	612	624	606	610	614	596	610	610	630	632	616	614	628	620	624	640	640	656	650	650	648	652	652	656	662	684	680	690	688	698	698	720	730	738	712	736	740	738	740	740	754	720	750	758
Horse	8	650	635	640	646	648	640	642	648	644	642	646	658	652	660	650	656	646	650	660	664	662	664	670	680	686	678	670	680	684	690	684	696		680	706	714	716	710	710	720	722	716	716	712	710	696	704	700
Horse	10	600	616	608	610	606	614	600	616	618	620	606	620	616	616	616	620	620	630	634	630	636	630	636	636	638	642	640	646	650	662	670	660	666	664	670	664	676	684	682	684	680	680	684	682	688	672	685	684
Horse	12	585	596	600	600	600	600	604	596	600	598	606	602	608	607	608	614	610	612	628	628	642	642	642	642	646	658	664	666	668	670	670	674	680	678	680	680	690	692	682	700	700	696	696	702	690	680	680	684
Horse	14	650	670	674	664	660	666	654	658	658	660	662	672	668	660	658	676	678	674	688	690	694	708	708	714	712	722	726	732	720	736	740	734	744	745	756	756	758	775	760	768	768	770	768	768	766	764	770	776
Horse	16	665	656	670	660	664	672	660	646	658	652	660	666	658	662	654	660	666	666	686	684	688	686	688	700	704	706	686	690	694	734	722	726	732	726	728	724	724	740	730	738	732	736	736	738	730	708	716	720
Horse	20	570	560	566	562	576	562	554	566	566	567	574	578	580	586	578	574	574	580	592	588	600	600	600	598	608	610	614	618	622	626	630	632	626	636	644	654	660	650	652	656	670	670	670	676	666	638	642	650
Horse	22	570	570	588	584	582	588	590	588	578	573	586	588	595	600	596	602	600	600	600	600	600	604	612	606	608	612	620	624	624	620	634	630	632	640	634	636	636	650	650	660	650	650	650	660	654	648	660	664
* equines with ID and laminitis
# equine with ID
[truncated: 34 more columns]

## Sheet: BCS
BCS [0 - 5]~
Breed	ID	t0	2016-01-05	2016-01-12	2016-01-19	2016-01-25	2016-02-01	2016-02-08	2016-02-15	2016-02-23	2016-02-29	2016-03-08	2016-03-14	2016-03-21	2016-03-29	2016-04-04	2016-04-11	2016-04-18	2016-04-25	2016-05-02	2016-05-09	2016-05-17	2016-05-23	2016-05-30	2016-06-06	2016-06-13	2016-06-20	2016-06-27	2016-07-04	2016-07-11	2016-07-18	2016-07-25	2016-08-01	2016-08-08	2016-08-15	2016-08-22	2016-08-29	2016-09-06	2016-09-13	2016-09-19	2016-09-27	2016-10-04	2016-10-10	2016-10-17	2016-10-25	t1	2017-01-03	2017-01-09	2017-01-16
Pony	1	3.15	3.5	3.5	3.4	3.1	3.35	3.4	3.4	3.45	3.45	3.5	3.5	3.5	3.55	3.65	3.5	3.6	3.6	3.6	3.6	3.7	3.6	3.7	3.7	3.7	3.75	4	3.8	3.8	3.9	3.75	3.75	3.75	3.75	3.8	3.9	3.75	3.75	3.75	3.8	3.9	4	3.9	3.9	4.1	4	3.8	4
Pony	3	1.15	2.05	1.9	2.05	2.45	2.3	2.4	2.85	2.65	2.6	2.15	2.5	2.7	2.75	2.85	2.75	3	2.65	2.9	3.1	3.15	3.3	3.4	3.35	3.45	3.35	3.5	3.5	3.5	3.6	3.5	3.4	3.6	3.6	3.6	3.5	3.75	3.6	3.75	3.6	3.7	3.7	3.75	3.8	3.6	3.7	3.7	3.7
Pony	5	2.8	2.85	2.8	2.8	3	2.9	3	2.9	3	2.85	3	3	3	3	3	3	3	3	3	3	3	3	3	3	3	3.1	3	3	3	3.2	3.3	3.3	3.25	3.3	3.25	3.3	3.25	3.3	3.4	3.4	3.5	3.5	3.4	3.35	3.6	3.5	3.5	3.5
Pony	7*	2.5	3	2.65	2.9	2.9	3	2.75	3	3	3	3	3	2.8	3	3	3	3	3.1	3.1	3.1	3.1	3.1	3.1	3.1	3.1	3.15	3.3	3.3	3.5	3.25	3.5	3.5	3.6	3.75	3.6	3.7	3.8	3.9	3.8	3.8	3.8	3.9	3.9	3.8	3.75	3.8	3.8	3.8
Pony	11	3.4	3.4	3.15	3.1	3	3	3	3	3.1	3	3	3	3	3	3	3	3	3	3	3	3	3	3	3	3	3	3	3	3	3	3.2	3.1	3.1	3.2	3.2	3.1	3.1	3.25	3.15	3.25	3.2	3.25	3.25	3.3	3.4	3.5	3.3	3.5
Pony	13	0.65	1.4	1.5	1.55	1.5	1.75	1.9	1.75	1.9	2	1.55	1.6	1.2	1.55	1.5	1.5	1.75	1.55	1.65	2	2	2.3	2.75	2.9	3	2.9	3	3	3	3	3	3	3.2	3.1	3	3	3	3.1	3.1	3.1	3	3.15	3.15	3.1	3.2	3.3	3.3	3.3
Pony	15	4	3.8	3.9	3.4	3.6	3.5	3.4	3.3	3.15	3.15	3.35	3.35	3.2	3.25	3.25	3.3	3.35	3.35	3.4	3.35	3.35	3.3	3.3	3.4	3.4	3.6	3.5	3.5	3.7	3.35	3.5	3.5	3.5	3.6	3.6	3.5	3.6	3.6	3.6	3.6	3.6	3.75	3.7	3.7	3.7	3.8	3.8	3.8
Pony	17	1.2	2.05	2.35	2.4	2.1	2.3	2.5	2.8	2.7	2.9	3	3	2.8	2.9	3	3	3	3	3	3	3	3	3	3.1	3	3.15	3.2	3.5	3.3	3.15	3.5	3.3	3.4	3.6	3.4	3.5	3.4	3.5	3.6	3.6	3.7	3.6	3.7	3.6	3.7	3.7	3.7	3.7
Pony	19	0.75	1.15	1.15	1.15	1.15	1.15	1	1	1	1	1.5	1.5	1	1.65	1.55	1.6	1.75	1.95	2.1	1.95	2.1	2.65	2.85	2.9	2.9	2.9	3	3	3	3	3	3	3.2	3	3.1	3.1	3.1	3.2	3.1	3.1	3.1	3.2	3.2	3.1	3.25	3.2	3.3	3.3
Pony	21	3.65	3.4	3.25	2.85	3.1	3	3	3.15	3	3.1	3.1	3.1	3	3	3	3	3	3.1	3.1	3.1	3.1	3	3.1	3.1	3.1	3.2	3.2	3.3	3.3	3.3	3.4	3.25	3.3	3.3	3.3	3.3	3.3	3.4	3.35	3.35	3.5	3.4	3.5	3.6	3.5	3.5	3.5	3.7
Horse	4*	1.15	2.15	2.5	2.5	2.25	2.4	2.35	2.35	2.6	2.5	2.7	2.6	2.3	2.5	2.6	2.45	2.8	2.3	2.25	2.8	2.8	2.9	2.9	2.9	3	3	2.8	3	3.2	3	3	3	3	3	3	3	3.2	3.25	3.25	3.3	3.3	3.3	3.2	3.25	3.25	3.3	3.3	3.3
Horse	6#	2.5	2.8	3	2.9	2.9	3.15	3.1	3	3.1	3	3	3	3	3.1	3	3	3	3.2	3.1	3.1	3.1	3	3.2	3.1	3.1	3.25	3.5	3.3	3.3	3.25	3.5	3.5	3.5	3.6	3.7	3.6	3.6	3.6	3.6	3.75	3.75	3.8	3.8	3.75	3.8	3.8	4	4
Horse	8	2.65	2.75	3.05	3	3	3.15	3.15	3	3.1	3.1	3	3.2	3.2	3.1	3.2	3.2	3.2	3.2	3.2	3.1	3.1	3.2	3.25	3.2	3.2	3.2	3.2	3.3	3.3	3.2	3.4	3.3	3.3	3.3	3.25	3.25	3.25	3.25	3.25	3.5	3.5	3.4	3.4	3.3	3.5	3.3	3.3	3.3
Horse	10	2.05	2.75	2.9	3.1	3.1	2.95	3.1	3	3.1	3	3	3	3.2	3	3	3.1	3.2	3.2	3.2	3.2	3.2	3.2	3.2	3.25	3.2	3.1	3.2	3.3	3.3	3.3	3.25	3.4	3.3	3.4	3.4	3.3	3.4	3.3	3.4	3.4	3.5	3.6	3.4	3.6	3.5	3.5	3.7	3.5
Horse	12	3.35	2.95	3.2	3.1	3	3.1	3.2	3.1	3	3	3	3	3	3	3	3	3	3.1	3	3.1	3.15	3	3	3.2	3.2	3.15	3.2	3.3	3.5	3.3	3.5	3.4	3.3	3.4	3.4	3.3	3.4	3.5	3.6	3.6	3.6	3.5	3.4	3.5	3.6	3.5	3.5	3.5
Horse	14	2.9	2.85	3.15	3	3	3	3	3.1	3	3	3	3	3	3	3	3	3	3.1	3.15	3.15	3	3.2	3.2	3.3	3.25	3.25	3.3	3.3	3.5	3.5	3.6	3.6	3.5	3.5	3.35	3.6	3.6	3.6	3.7	3.75	3.8	3.9	3.9	3.8	3.85	3.8	3.8	3.7
Horse	16	3.3	3.35	3.05	3.15	3.1	3.1	3	3	3.1	3	3.1	3	3	3	3	3.1	3	3	3.1	3	3	3	3	3.1	3.25	3.2	3.2	3.2	3.3	3.3	3.4	3.3	3.3	3.5	3.6	3.4	3.3	3.4	3.5	3.5	3.5	3.7	3.6	3.5	3.6	3.5	3.5	3.5
Horse	20	1.6	1.75	1.85	1.9	1.9	1.85	1.8	1.9	1.85	1.75	1.6	1.7	1.5	1.75	1.65	1.65	1.75	1.7	1.7	1.9	2	2.25	2.35	2.35	2.25	2.8	2.7	2.8	3	2.75	2.8	2.8	2.8	3	3	3	3	3	3.1	3.1	3.1	3.2	3	3.1	3.1	3.2	3.2	3.2
Horse	22	3.2	2.8	2.8	2.65	2.75	2.55	2.5	2.45	2.5	2.55	2.7	2.9	2.7	2.85	2.85	2.85	2.9	2.85	2.9	3	2.95	2.9	2.9	2.9	2.9	3	3	3	3	3.1	3.25	3.25	3.25	3.25	3.15	3.15	3.25	3.3	3.25	3.4	3.6	3.6	3.4	3.5	3.6	3.7	3.7	3.5
~mean of two observers
* equines with ID and laminitis
# equine with ID
[truncated: 34 more columns]

## Sheet: CNS
CNS [0 - 5]~
Breed	ID	t0	2016-01-05	2016-01-12	2016-01-19	2016-01-25	2016-02-01	2016-02-08	2016-02-15	2016-02-23	2016-02-29	2016-03-08	2016-03-14	2016-03-21	2016-03-29	2016-04-04	2016-04-11	2016-04-18	2016-04-25	2016-05-02	2016-05-09	2016-05-17	2016-05-23	2016-05-30	2016-06-06	2016-06-13	2016-06-20	2016-06-27	2016-07-04	2016-07-11	2016-07-18	2016-07-25	2016-08-01	2016-08-08	2016-08-15	2016-08-22	2016-08-29	2016-09-06	2016-09-13	2016-09-19	2016-09-27	2016-10-04	2016-10-10	2016-10-17	2016-10-25	t1	2017-01-03	2017-01-09	2017-01-16
Pony	1	2.5	2.75	2.75	2.5	2.5	2.5	2.5	2.5	2.5	2.5	2.5	2.25	2.5	2.25	2.5	2.25	2.5	2.25	2.5	2.5	2.5	2.5	2.75	2.75	2.75	2.5	3	2.5	3	3	2.5	2.75	2.75	2.5	2.75	2.5	2.75	2.75	2.75	3.25	3	3.5	3	3.25	3	3	2.5	3
Pony	3	0.75	1	0.75	0.75	1	0.75	1	1.25	1	1	1.25	1.25	1.5	1.5	1.75	1.5	1.75	1.75	2	2	2	2	2.25	2.25	2.5	2.25	2.5	2.5	2.5	2.5	2.5	2.5	2.5	2.75	2.5	2.5	3	2.75	2.75	3	2.5	3	3	3	2.5	2.5	2.5	2.5
Pony	5	2.5	2	2	2.25	2.25	2.25	2	2	2	2	2	2	2	2	2	2	2	2	2	2	2	2	2	2	2	2	2	2	2	2	2.5	2.5	2.25	2.5	2.5	2.5	2.5	2.5	2.5	2.5	2.75	2.5	2.5	2.5	2.5	2.5	2.5	2.5
Pony	7*	2.5	2	2	2.25	2.25	2.5	2.25	2	2	2	2	2	2.5	2	2.5	2.25	2.25	2.25	2.5	2.75	2.75	2.75	2.75	2.75	2.75	3	3.5	3.5	3.5	3.5	3.75	3.75	3.75	3.75	4	3.75	3.75	4	4	4	4	4	4	4	4	4	4	4
Pony	11	3	3	2.75	2.5	2.5	2.5	2.5	2.5	2.5	2.5	2.25	2.25	2	2.25	2	2.25	2.25	2	2	2	2	2	2	2	2	2	2	2	2	2	2.5	2.25	2.25	2.5	2.5	2.5	2.5	2.25	2.25	2.25	2.25	2.5	2.5	2.5	2.75	2.5	2.5	2.5
Pony	13	0.5	0.25	0.25	0.25	0.25	0.25	0.25	0.25	0.25	0.25	0.25	0.5	0.5	0.5	0.5	0.5	0.5	0.5	0.75	1	1	1.5	1.75	2	2	1.75	2	2	2	2	2	2	2	2	2	2	2	2	2	2	2	2.25	2.25	2	2.5	2.5	2	2.5
Pony	15	3	2.75	3	2.5	2.75	2.75	2.5	2.5	2	2.5	2.25	2.25	2	2.25	2.25	2.25	2.25	2.25	2.25	2.25	2.25	2.25	2	2	2.25	2.25	2.5	2.5	2.5	2.25	2.5	2.25	2.25	2.5	2.5	2.25	2.25	2.25	2.25	2.25	2.25	2.5	2.5	2.5	2.75	2.5	2.5	2.5
Pony	17	1	1.25	1	1	1	1.25	1.5	1.5	1.5	1.75	2	2	2	2	2	2.25	2	2	2.25	2	2	2.5	2.25	2.25	2.25	2.5	2.5	2.5	2.5	2.5	3	3	3.25	3	3	2.75	3	3	3.25	3.5	3.25	3.25	3.25	3.25	3.5	3	3	3
Pony	19	0.25	0.25		0.25	0.25	0.5	0.5	0.5	0.5	0.5	0.75	0.5	0.5	0.5	0.5	0.75	0.75	0.75	1.25	1.25	1.25	1.75	1.75	1.75	1.75	1.75	2	2	2	2	2	2	2	2	2	2	2	2	2	2	2	2.25	2.25	2	2.25	2	2	2
Pony	21	3	2.75	2.5	2.5	2.5	2.25	2.25	2.25	2.25	2	2	2	2	2.25	2.25	2.25	2.25	2.25	2.25	2.25	2.25	2.5	2.25	2.5	2.5	2.5	2.5	2.5	2.5	2.5	2.5	2.5	2.5	2.5	2.5	3	2.75	2.5	2.5	2.5	2.75	2.75	3	3	3	2.5	2.5	3
Horse	4*	0.75	1.25	1.25	1.25	1.25	1.25	1.25	1.5	1.25	1.5	1.5	1.5	1.5	1.5	1.5	1.5	1.5	1.5	1.5	2	2	2	2	2	2	2	1.5	2	2	2	2	2	2	2	2	2	2	2.25	2.5	2.25	2.25	2.5	2	2.25	2	2	2	2
Horse	6#	2	1.75	2.25	2.25	2.5	2.25	2.5	2.5	2.5	2.5	2.5	2.5	2.5	2.25	2	2	2.5	2.5	2.5	2.5	2.5	2.5	2.5	2.5	2.5	2.5	2.5	2.5	2.5	2.5	2.75	2.75	2.75	3	3	3	3	3	3	3.25	3	3.5	3.5	3.5	3	3	3	3
Horse	8	1.75	1.5	2.25	2	2.25	2.5	2	2	2	2.25	2	2.5	2	2	2	2	2	2	2	2	2	2	2.25	2.25	2	2	2	2.5	2.5	2.5	2.5	2.5	2.5	2.25	2.5	2.5	2.5	2.5	2.5	2.5	2.5	2.5	2.5	2.5	2.75	2	2	2.5
Horse	10	2	2.5	2.75	3	2.5	2.75	2.75	2.5	2.5	2.5	2.5	2.5	3	2.5	2.5	2.75	3	2.5	3	3	3	3	3	3	3	2.75	3	3	3	3	3	3	3	3.25	3	3	3.25	3	3.25	3.25	3	3.5	3.5	3.5	3.25	3	3	3
Horse	12	2	2.25	2.25	2.25	2.5	2.25	2.25	2	2	2	2	2	2	2	2	2	2	2	2	2	2	2	2	2	2.25	2	2.5	2.5	2.5	2.5	2.5	2.5	2.5	2.5	2.5	2.5	2.5	2.5	2.5	2.5	2.5	2.5	2.5	2.5	2.75	2.5	2.5	2.5
Horse	14	2.25	2.25	2.25	2	2.5	2	2.25	2.25	2	2	2	2	2	2	2	2	2	2	2.25	2.25	2.25	2.5	2.5	2.5	2.5	2.5	2.5	2.5	2.5	2.5	2.5	2.5	2.5	2.5	2.5	2.5	2.75	2.5	3	3	3	3.25	3.5	3.25	3.25	3	3	2.5
Horse	16	2.75	2.5	2.5	2.5	2.75	2.75	2.5	2.5	2.25	2.53	2.25	2.25	2.5	2.25	2.25	2.5	2.25	2.25	2.5	2.5	2.5	2.5	2.5	2.5	2.5	2.5	2.5	2.5	2.5	2.5	2.5	2.5	2.5	2.5	2.5	2.5	2.5	2.5	2.5	2.5	2.5	2.75	2.75	2.75	2.75	2.5	2.5	2.5
Horse	20	1.5	1.25	1	1.25	1	1	1	1	1	1	1	1	1	1	1	1.25	1.25	1.25	1.25	1.5	1.75	1.75	1.75	1.75	1.75	2	2	2	2	2	2	2	2	2	2	2.25	2.5	2.25	2.5	2.5	2.5	2.5	2.5	2.5	2.75	2.5	2.5	2.5
Horse	22	2.5	2	2.5	2.25	2	2	1.75	1.75	2	2.25	2.5	2.25	2.5	2.5	2.25	2	2	2	2	2.25	2.5	2	2	2	2	2	2.5	2.5	2.5	2.25	3	2.5	2.5	2.5	2.5	2.5	2.5	2.5	2.5	2.5	2.75	3	3	3	3	3	3	3
~mean of two observers
* equines with ID and laminitis
# equine with ID
[truncated: 34 more columns]

## Sheet: SAA
SAA [µg/mL]
Breed	ID	t0	t1	t2
Pony	1	0.4	0.1	0.1
Pony	3	0.1	0.1	0.1
Pony	5	0.1	0.1	0.1
Pony	7*	0.1	0.6	0.1
Pony	11	0.9	0.1	0.1
Pony	13	0.1	0.1	0.1
Pony	15	0.1	0.1	0.1
Pony	17	0.1	0.6	0.1
Pony	19	1.5	0.4	0.1
Pony	21	0.1	4.1	0.1
Horse	4*	0.1	0.1	0.1
Horse	6#	0.1	0.1	0.1
Horse	8	0.1	0.1	0.1
Horse	10	0.1	0.1	0.1
Horse	12	0.1	0.1	0.1
Horse	14	0.1	0.1	0.1
Horse	16	0.1	0.1	0.1
Horse	20	0.1	0.5	0.1
Horse	22	0.1	0.1	0.1
* equines with ID and laminitis
# equine with ID

## Sheet: Glucose
Glucose [mmol/L]
t0
Breed	ID
time point [min after insulin]		0	1	5	15	25	35	45	60	75	90	105	120	135	150
Pony	1	3.49421	12.1132	9.02727	5.81112	4.21807	3.46663	2.86548	2.26433	1.82349	1.64314	1.69324	1.75336	2.10403	2.615
Pony	3	3.37277	11.4674	8.98121	6.18663	5.24225	4.95316	4.31715	3.79678	3.33423	3.12222	2.81386	2.48622	2.48622	2.65967
Pony	5	3.10295	10.6387	8.22957	5.20371	3.89314	3.33423	2.79458	2.54403	2.00439	1.67675	1.31056	1.18942	1.27202	1.67675
Pony	7*	3.42949	10.8039	8.4647	6.2841	5.33256	4.87662	4.38103	4.08367	3.72685	3.37002	3.03302	2.77531	2.43831	2.47796
Pony	11	4.00767	12.8446	10.2196	6.5325	6.41227	4.84928	4.36836	3.88744	3.62694	3.22617	2.98571	2.78533	2.64506	2.72521
Pony	13	3.67408	10.7654	8.39507	6.16297	4.70124	4.04939	3.41729	2.68642	2.33087	1.9358	1.65926	1.48148	1.36296	1.28395
Pony	15	4.99753	16.6914	11.7531	9.60001	7.56544	7.05186	6.77531	6.04445	5.35309	5.01729	4.60247	4.1679	3.7926	3.51605
Pony	17	2.5679	10.884	8.01976	5.49136	4.1679	3.65432	2.78519	2.13334	1.71852	1.32346	1.14568	1.06667	1.00741	1.12593
Pony	19	3.27546	10.4148	8.02192	5.55062	4.41304	3.80502	3.21661	2.49092	2.07903	1.78483	1.51024	1.37295	1.27488	1.39256
Pony	21	3.37352	10.6109	8.61033	5.70753	4.23652	3.68734	3.00087	2.35362	2.00058	1.7456	1.70637	2.19671	3.31468	3.11855
Horse	4*	3.93169	9.75213	8.8463	5.83972	4.50988	4.50988	4.37497	4.25933	3.8546	3.77751	3.50768	3.48841	3.54623	3.54623
Horse	6#	3.81605	10.0798	8.1332	4.95316	3.83533	3.21859	2.79458	2.44767	2.10076	2.10076	2.38985	2.75604	3.43059	3.60405
Horse	8	4.18801	13.2253	10.6604	7.95522	6.41227	5.9515	5.49051	4.88936	4.58878	4.32828	4.10786	3.94755	3.74717	3.58686
Horse	10	4.1279	10.2797	8.29587	4.22809	2.78533	2.12406	1.52291	1.36261	1.16222	1.60307	1.84353	2.22426	3.06587	3.30633
Horse	12	4.30618	12.1482	9.58025	7.15062	6.34075	6.00494	5.47161	5.23457	5.17531	4.85926	4.74074	4.56297	4.40494	4.36544
Horse	14	3.8321	10.0543	8.67161	6.26173	5.37284	4.58272	3.99013	3.59506	3.33827	3.25926	3.04198	2.98272	3.27901	3.06173
Horse	16	4.10865	10.0543	8.8889	6.32099	4.74074	3.95062	3.4963	2.54815	2.44938	2.2321	2.88395	3.61482	3.73334	3.95062
Horse	20	4.00115	11.0032	8.7084	6.33516	5.11912	4.62879	3.9227	3.02048	2.51053	2.33401	1.86328	2.00058	1.78483	2.4713
Horse	22	4.41304	11.4543	9.15951	4.96222	3.70695	2.84396	2.37323	1.8829	1.70637	1.82406	2.07903	2.86357	3.3343	3.56966
t1
Breed	ID
time point [min after insulin]		0	1	5	15	25	35	45	60	75	90	105	120	135	150
Pony	1	3.83444	12.3271	9.95385	4.45227	2.68705	1.7456	1.24546	0.941448	0.921835	1.167	1.51024	2.19671	2.97145	3.76579
Pony	3	3.14929	13.9553	10.2549	6.73161	5.39316	4.58615	3.56263	2.69658	1.98799	2.69658	2.93278	4.03503	4.01534	4.13344
Pony	5	4.05471	10.4911	10.1958	5.8065	4.13344	3.42485	2.89341	2.2045	1.77148	1.86989	2.95246	3.56263	3.93661	4.13344
Pony	7*	3.87367	10.8365	8.7965	6.75685	5.89386	4.9328	4.81512	3.84425	3.32449	3.06951	3.24603	3.56966	3.51082	3.69715
Pony	11	3.73369	12.4589	7.90664	5.17126	3.3144	2.73538	1.93673	1.51744	1.27784	1.31777	1.5374	2.15636	2.31609	2.81524
Pony	13	4.41254	11.241	9.42408	4.9716	3.05484	2.21626	2.07649	1.73707	1.69713	1.75703	2.07649	2.45585	2.81524	3.53403
Pony	15	4.57227	12.5588	9.9432	5.69039	3.53403	2.41592	1.777	1.34801	3.59393	4.07312	4.51238	4.23285	4.07312	4.25281
Pony	17	3.91465	11.5687	9.0368	8.8017	4.73264	1.67492	1.48017	1.03222	0.993269	1.16855	1.30488	2.37606	2.76557	3.25247
Pony	19	3.91465	11.8024	9.09523	5.88171	2.62924	3.3502	2.23972	1.71388	1.57755	2.08392	2.99928	3.70041	3.85622	4.08993
Pony	21	3.85622	11.8998	10.1275	6.97236	5.55062	4.26208	2.22	1.71	2.2	3.05771	3.29142	3.21352	3.66146	3.71989
Horse	4*	4.34996	11.18	9.4085	6.49541	4.86171	3.8382	3.52327	2.83436	3.32644	3.99566	4.42869	4.44837	4.82235	4.31059
Horse	6#	4.60917	10.5619	10.2775	6.08999	4.58956	3.44217	2.77531	2.26536	1.91232	2.44188	4.31497	4.07961	3.95212	4.48169
Horse	8	4.71204	11.6403	9.68364	6.88836	5.41086	4.59224	3.83352	3.85349	3.47413	3.93335	4.37261	4.65214	4.71204	4.43251
Horse	10	4.83184	11.9598	8.30597	4.81187	3.41423	2.13639	1.777	1.23791	1.43757	2.01659	2.59561	3.57396	3.79359	4.29275
Horse	12	4.49997	11.4606	9.62374	8.4657	6.64877	5.85012	5.07143	4.41254	3.89342	3.45416	3.59393	3.81356	4.17295	4.13302
Horse	14	4.25281	10.4224	9.14455	6.28937	4.75197	3.93335	3.53403	2.73538	2.59561	3.0748	3.87346	4.43251	4.27278	4.29275
Horse	16	4.45997	12.7567	11.6466	6.6997	5.06373	3.89517	3.27195	2.76557	2.60977	3.27195	4.24574	4.30417	4.42102	4.22626
Horse	20	4.20679	11.5881	9.32894	5.51167	4.38207	2.86295	2.12287	2.1813	2.02549	2.84348	3.79779	4.10941	4.24574	4.30417
Horse	22	4.79106	11.3739	9.64055	5.94014	3.9536	3.05771	2.72662	2.3371	2.7461	4.18731	4.77159	5.39481	5.47272	5.49219
t2
Breed	ID
time point [min after insulin]		0	1	5	15	25	35	45	60	75	90	105	120	135	150
Pony	1	4.09879	11.6009	9.3254	6.68773	5.14823	4.14765	3.75565	2.87303	2.51999	2.17678	2.00033	2.64744	3.62813	3.76522
Pony	3	4.17281	10.3927	9.44787	7.40083	6.53477	5.74745	4.92076	4.54679	3.8382	3.42485	3.09024	2.93278	3.22802	3.44453
Pony	5	5.4515	11.1012	8.95135	4.88611	3.55709	2.40397	1.89581	1.79809	1.89581	2.24761	3.81117	4.02616	4.16297	4.47568
Pony	7*	6.26427	10.7666	9.21167	7.49924	7.18432	6.43636	6.51509	6.29858	5.27506	4.94045	4.6452	4.33027	4.09408	4.03503
Pony	11	3.3658	11.554	8.03069	4.60584	3.2477	2.40133	1.55496	1.20067	0.944787	0.905421	0.984153	1.25972	1.67306	2.2045
Pony	13	4.0457	12.4694	9.77219	6.44967	4.71021	3.83071	3.12711	2.42351	2.07171	2.38442	3.43982	3.94798	4.35841	4.20206
Pony	15	3.73299	11.199	9.16634	6.19559	5.25746	4.45613	4.00661	3.43982	3.07678	2.77531	2.65804	3.47891	3.77208	3.65481
Pony	17	4.15799	11.3201	8.89293	5.29199	3.3821	2.28789	1.75073	1.69105	1.63137	1.4921	1.61147	2.00936	2.42715	3.14336
Pony	19	4.31715	12.275	9.84788	6.14746	4.75483	3.66063	2.96431	2.50673	2.02926	1.94968	2.20831	2.6261	3.04389	3.62084
Pony	21	3.85957	12.3546	9.3704	5.17262	3.48157	2.52663	2.04915	1.75073	1.59158	1.94968	2.54652	3.70041	3.81978	3.68052
Horse	4*	4.24114	12.6257	9.94812	8.48229	7.77869	7.40734	7.29008	6.41058	5.70921	5.25746	4.78839	4.77591	4.24114	4.3975
Horse	6#	4.93609	11.5312	10.4954	8.11094	6.76238	5.54993	5.43336	4.71021	4.16297	3.81117	3.77208	4.0457	4.3975	4.61249
Horse	8	4.60584	10.9044	9.6447	7.18432	6.08206	5.23569	4.68457	4.50742	4.27122	3.87756	3.66105	3.91693	3.99566	4.29091
Horse	10	3.95629	10.0384	8.08974	3.73978	2.40133	1.57464	0.944787	0.767639	1.24003	2.04704	2.65721	2.99182	3.44453	3.68073
Horse	12	4.33887	10.3195	9.26407	6.87964	5.88288	5.22604	4.84702	4.20206	3.71344	3.45937	3.36164	3.85026	3.94798	3.90889
Horse	14	3.85026	10.5345	9.18589	6.11741	4.69067	3.6939	3.47891	2.87303	2.79486	2.95121	3.71344	4.43659	4.23029	4.12388
Horse	16	4.06524	9.82994	9.00999	6.70374	4.53431	4.26069	3.45937	3.08802	2.91212	3.00984	4.00661	4.94474	4.3975	4.47568
Horse	20	4.25747	11.3997	9.60914	5.37157	3.06378	2.14863	1.57168	1.55179	1.65126	1.98947	2.78526	3.52136	3.83968	4.03862
Horse	22	5.31189	12.1955	9.72851	7.08251	5.53073	4.27736	3.30252	2.6261	2.54652	3.28263	4.55589	4.8742	5.15273	5.37157
* equines with ID and laminitis
# equine with ID

## Sheet: Insulin
Insulin [μU/mL]
t0
Breed	ID
time point [min after insulin]		0	1	5	15	25	35	45	60	75	90	105	120	135	150
Pony	1	5.246	938.469	675.639	303.216	135.241	60.891	34.235	16.796	8.402	5.97	6.031	5.025	5.479	4.133
Pony	3	6.155	596.302	448.403	212.542	98.461	51.321	33.206	15.676	7.653	6.808	5.904	5.719	5.169	4.918
Pony	5	5.843	927.276	621.008	252.411	101.667	46.963	28.761	13.269	8.402	6.282	6.682	5.359	6.418	6.031
Pony	7*	3.617	897.035	566.194	227.666	90.974	46.316	28.024	10.064	6.945	5.906	4.113	3.84	3.702	3.947
Pony	11	3.698	873.013	632.378	196.857	63.561	32.587	14.441	7.222	5.479	4.831	4.431	4.11	3.58	3.241
Pony	13	2.801	699.925	428.244	146.304	58.254	28.363	9.123	5.85	5.117	3.898	3.099	3.801	2.712	3.472
Pony	15	4.68	1006.14	748.316	345.794	151.696	75.689	50.373	34.395	24.256	17.324	9.975	7.952	7.505	6.618
Pony	17	2.957	831.284	540.379	249.474	81.606	44.091	19.843	8.479	8.011	4.995	3.614	3.669	3.128	3.017
Pony	19	2.344	723.593	500.534	190.276	61.736	23.383	9.121	5.601	2.912	2.778	1.076	3.196	2.99	3.349
Pony	21	5.3	924.488	658.354	333.292	139.376	64.533	34.153	11.973	7.229	5.845	4.996	5.162	5.967	4.191
Horse	4*	5.664	916.255	535.103	530.401	295.736	61.071	38.135	19.874	10.094	7.804	7.365	6.545	8.561	5.459
Horse	6#	5.965	923.032	546.261	194.601	81.571	38.994	25.552	9.891	7.505	6.618	6.031	6.822	6.161	5.538
Horse	8	5.904	1122.91	640.59	287.462	111.491	53.839	41.59	32.056	26.44	10.613	7.948	6.155	6.309	5.54
Horse	10	4.923	696.819	394.49	153.198	66.667	35.88	17.167	7.664	5.845	5.359	4.957	5.537	5.62	5.658
Horse	12	5.138	1052.22	697.309	316.262	146.29	74.36	51.082	35.633	32.053	24.027	16.185	11.87	9.54	9.626
Horse	14	4.732	889.65	596.597	210.56	92.05	49.152	30.724	10.064	7.433	6.028	5.779	5.147	5.66	4.989
Horse	16	12.425	916.49	741.534	383.511	213.804	111.327	64.06	33.439	14.907	9.289	6.478	5.904	6.545	8.86
Horse	20	5.658	910.089	666.724	279.47	125.78	68.527	39.686	18.844	9.208	7.013	5.779	5.597	4.972	5.068
Horse	22	6.49222	943.311	722.516	288.466	120.726	52.044	29.309	10.701	6.808	5.904	5.169	4.911	4.986	4.959
t1
Breed	ID
time point [min after insulin]		0	1	5	15	25	35	45	60	75	90	105	120	135	150
Pony	1	6.462	1526.68	1007.28	437.214	185.655	89.421	46.267	22.813	9.461	7.421	6.873	6.292	6.124	5.9
Pony	3	5.9	1181.92	763.048	371.143	195.19	99.313	51.798	23.649	9.451	7.238	6.462	6.812	8.06	8.21
Pony	5	8.193	1284.36	770.942	269.812	131.044	65.635	37.364	18.545	8.736	7.226	6.872	6.932	6.637	6.754
Pony	7*	7.426	1427.72	704.858	287.775	158.529	91.877	48.897	26.206	16.518	9.303	7.947	7.8	10.202	11.675
Pony	11	5.565	1199.62	783.819	319.669	127.056	45.92	23.813	9.626	7.548	6.695	6.695	6.578	6.122	5.9
Pony	13	5.495	1319.75	615.294	220.89	86.484	43.233	23.651	8.21	6.462	5.418	5.43	5.163	4.508	5.027
Pony	15	24.016	1617.48	843.594	305.525	129.281	58.268	34.827	13.497	8.193	6.58	9.161	21.601	6.011	6.239
Pony	17	5.087	1525.95	980.74	337.16	132.351	61.721	35.435	12.019	7.936	6.812	6.234	6.234	5.539	5.551
Pony	19	4.889	1159.37	711.53	299.632	114.885	49.609	24.524	8.329	7.174	7.052	5.9	6.462	6.124	6.815
Pony	21	6.234	1332.21	919.968	326.21	163.923	50.798	48.971	29.313	15.562	8.329	6.815	8.337	10.357	16.224
Horse	4*	16.416	1941.68	882.62	450.941	252.928	124.373	68.177	33.881	15.145	14.507	29.169	21.445	18.172	17.617
Horse	6#	10.371	1750.74	1074.14	396.446	193.971	110.161	65.807	28.715	14.311	9.895	12.558	8.085	8.329	8.326
Horse	8	7.947	1777.66	776.544	300.839	136.364	58.475	36.901	18.76	10.202	10.36	12.38	11.033	9.461	7.811
Horse	10	6.7	1257.7	609.604	300.136	137.503	64.358	35.883	15.734	10.061	7.8	7.299	6.937	6.815	10.209
Horse	12	9.747	1067.98	584.499	305.028	185.498	110.326	72.45	37.644	21.006	12.414	8.467	7.803	7.306	7.296
Horse	14	6.822	1499.64	723.205	372.284	163.986	80.111	42.643	24.497	9.303	7.189	7.296	6.462	6.815	6.234
Horse	16	11.316	2517.18	1294.62	555.304	252.151	121.787	64.676	34.557	24.163	12.758	16.036	18.937	11.002	20.364
Horse	20	8.063	1525.48	821.887	313.315	128.577	68.781	36.708	19.993	9.016	7.678	6.815	9.448	7.421	7.296
Horse	22	6.35	2148.52	1068.35	350.437	135.972	73.2	35.904	15.492	7.811	14.311	10.389	8.874	7.548	7.803
t2
Breed	ID
time point [min after insulin]		0	1	5	15	25	35	45	60	75	90	105	120	135	150
Pony	1	9.994	1059.03	629.992	341.662	244.284	140.279	78.698	40.801	23.535	11.351	8.974	7.428	7.218	7.288
Pony	3	12.195	835.737	878.381	495.97	205.989	136.034	97.872	61.319	35.803	26.355	18.136	12.089	11.562	10.755
Pony	5	16.146	1017.18	787.108	377.933	177.71	92.208	52.574	25.766	15.464	10.369	9.732	9.293	8.444	8.763
Pony	7*	55.161	978.198	734.638	381.718	238.646	182.631	153.692	129.539	117.146	105.948	93.243	89.773	77.539	67.361
Pony	11	10.556	1075.95	810.019	356.801	143.213	67.645	40.036	20.716	10.847	8.515	6.864	6.994	6.787	6.244
Pony	13	10.568	1127.4	792.537	379.382	167.318	83.145	51.417	24.088	11.556	8.273	6.924	6.787	8.601	7.355
Pony	15	5.474	1160.67	822.895	338.276	162.107	74.847	45.078	28.202	10.947	6.653	6.111	5.601	5.918	5.98
Pony	17	6.508	946.47	752.211	298.785	118.014	55.645	33.763	13.81	9.273	7.233	5.357	5.604	5.239	5.357
Pony	19	6.855	1052.86	753.808	341.625	140.448	63.821	34.84	15.113	8.277	6.714	5.789	5.608	5.602	5.296
Pony	21	5.108	962.188	759.642	353.43	149.23	64.729	33.915	15.866	7.494	5.853	5.239	5	10.556	5.357
Horse	4*	25.198	1141.08	891.772	542.953	357.489	262.741	200.093	159.197	128.956	110.876	96.609	72.458	57.123	44.871
Horse	6#	37.853	1117.53	787.105	483.223	294.85	182.019	142.853	90.73	66.221	55.528	40.528	37.267	36.195	37.39
Horse	8	9.631	999.174	718.087	338.878	173.608	88.289	56.29	30.791	20.732	12.869	9.278	8.435	8.116	8.435
Horse	10	8.444	938.13	713.213	289.121	157.631	79.32	40.531	22.487	11.556	7.963	7.359	6.787	7	7.552
Horse	12	12.307	980.322	693.421	377.026	225.54	146.972	98.67	53.857	33.237	21.588	13.801	12.195	12.637	13.801
Horse	14	8.935	1051.54	782.716	385.136	199.478	98.721	55.34	28.269	13.563	9.631	12.42	8.93	9.807	9.871
Horse	16	17.32	1302.62	1048.66	510.421	245.008	137.372	87.094	40.984	22.493	11.978	15.523	18.142	15.866	14.548
Horse	20	7.503	1131.88	766.471	410.178	154.976	80.132	43.437	20.066	13.331	9.994	6.177	5.323	4.387	5
Horse	22	8.273	1042.03	705.298	357.929	179.742	84.111	46.242	22.284	10.176	7.065	6.01	6.689	5.067	8.365
* equines with ID and laminitis
# equine with ID
